# Supplementary material for: Mesoporous Silica Promotes Osteogenesis of Human Adipose-Derived Stem Cells Identified by a High-Throughput Microfluidic Chip Assay
Source: Pharmaceutics. 2022 Dec 6;14(12):2730. doi: 10.3390/pharmaceutics14122730 (PMC9781822; doi:10.3390/pharmaceutics14122730)
Supplement: Supplementary file 1 [file pharmaceutics-14-02730-s001.zip]

Archive with 1 entries (1 files):
- pharmaceutics-2031818-supplementary.pdf
